# Supplementary material for: A land data assimilation system for sub-Saharan Africa food and water security applications
Source: Sci Data. 2017 Feb 14;4:170012. doi: 10.1038/sdata.2017.12 (PMC5308203; doi:10.1038/sdata.2017.12)
Supplement: Supplementary file 1 [file sdata201712-isa1.zip]

Archive with 3 entries (3 files):
- i_Investigation.txt
- s_study_McNally.txt
- a_assay_McNally.txt
