# Supplementary material for: A land data assimilation system for sub-Saharan Africa food and water security applications
Source: Sci Data. 2017 Feb 14;4:170012. doi: 10.1038/sdata.2017.12 (PMC5308203; doi:10.1038/sdata.2017.12)
Supplement: Supplementary file 1 [file sdata201712-isa1.zip › i_Investigation.txt]

# Investigation File generated for Scientific Data with Investigation File Authoring Tool version 0.1.0 on 09/01/2017 - This metadata file is CC0
ONTOLOGY SOURCE REFERENCE
Term Source Name	GAZ	ENVO	UO	ERO	OBI
Term Source File	http://data.bioontology.org/ontologies/GAZ	http://data.bioontology.org/ontologies/ENVO	http://data.bioontology.org/ontologies/UO	http://data.bioontology.org/ontologies/ERO	http://data.bioontology.org/ontologies/OBI
Term Source Version	$Revision: 1.512 $	releases/2014-09-16	unknown	2013-08-02	2014-08-18
Term Source Description	Gazetteer	Environment Ontology	Units of Measurement Ontology	Eagle-I Research Resource Ontology	Ontology for Biomedical Investigations
INVESTIGATION
Investigation Identifier
Investigation Title
Investigation Description
Investigation Submission Date
Investigation Public Release Date
INVESTIGATION PUBLICATIONS
Investigation PubMed ID
Investigation Publication DOI
Investigation Publication Author List
Investigation Publication Title
Investigation Publication Status
Investigation Publication Status Term Accession Number
Investigation Publication Status Term Source REF
INVESTIGATION CONTACTS
Investigation Person Last Name
Investigation Person Mid Initials
Investigation Person First Name
Investigation Person Address
Investigation Person Phone
Investigation Person Fax
Investigation Person Email
Investigation Person Affiliation
Investigation Person Roles
Investigation Person Roles Term Accession Number
Investigation Person Roles Term Source REF
STUDY
Study Identifier	10.1038/sdata.2017.12
Study Title	A land data assimilation system for sub-Saharan Africa food and water security applications
Study Submission Date	04/07/2016
Study Public Release Date	14/02/2017
Study Description	http://www.nature.com/articles/sdata201712#abstract
Study File Name	s_study_McNally.txt
Comment[Subject Keywords]	/;/
Comment[Manuscript Licence]	CC BY-4.0
Comment[Experimental Metadata Licence]	CC0
Comment[Supplementary Information File Name]	
Comment[Supplementary Information File Type]	x-zip-compressed
Comment[Supplementary Information File URL]	http://www.nature.com/articles/sdata201712#supplementary-information
Comment[Data Repository]	NASA Goddard Earth Sciences Data and Information Services Center;NASA Goddard Earth Sciences Data and Information Services Center;NASA Goddard Earth Sciences Data and Information Services Center;NASA Goddard Earth Sciences Data and Information Services Center;NASA Goddard Earth Sciences Data and Information Services Center;NASA Goddard Earth Sciences Data and Information Services Center;NASA Goddard Earth Sciences Data and Information Services Center;NASA Goddard Earth Sciences Data and Information Services Center;NASA Goddard Earth Sciences Data and Information Services Center;NASA Goddard Earth Sciences Data and Information Services Center;NASA Goddard Earth Sciences Data and Information Services Center;NASA Goddard Earth Sciences Data and Information Services Center
Comment[Data Record Accession]	doi:10.5067/J36A1H1TWN1T;doi:10.5067/AR7NJ3IYBVM7;doi:10.5067/CQ7NJRGZV7T9;doi:10.5067/XLNQ30KMZVHX;doi:10.5067/8LPWNKCBUDA6;doi:10.5067/XR8B8Y58OVV9;doi:10.5067/BIF2EPDNHD4V;doi:10.5067/RS9NFRACQ33N;doi:10.5067/FRUFXGQHNYQB;doi:10.5067/OMUF7M783R89;doi:10.5067/8YWIDP9CZ2KS;doi:10.5067/7E2VFYF8BYGY
Comment[Data Record URI]	http://dx.doi.org/10.5067/J36A1H1TWN1T;http://dx.doi.org/10.5067/AR7NJ3IYBVM7;http://dx.doi.org/10.5067/CQ7NJRGZV7T9;http://dx.doi.org/10.5067/XLNQ30KMZVHX;http://dx.doi.org/10.5067/8LPWNKCBUDA6;http://dx.doi.org/10.5067/XR8B8Y58OVV9;http://dx.doi.org/10.5067/BIF2EPDNHD4V;http://dx.doi.org/10.5067/RS9NFRACQ33N;http://dx.doi.org/10.5067/FRUFXGQHNYQB;http://dx.doi.org/10.5067/OMUF7M783R89;http://dx.doi.org/10.5067/8YWIDP9CZ2KS;http://dx.doi.org/10.5067/7E2VFYF8BYGY
STUDY DESIGN DESCRIPTORS
Study Design Type	data integration objective	longitudinal data analysis	observation design
Study Design Type Term Accession Number	ERO:0100092	OBI:0200082	OBI:0300311
Study Design Type Term Source REF	ERO	OBI	OBI
STUDY PUBLICATIONS
Study PubMed ID	""
Study Publication DOI	doi:10.1098/rstb.2005.1754
Study Publication Author List	""
Study Publication Title	""
Study Publication Status	published
Study Publication Status Term Accession Number	
Study Publication Status Term Source REF	
STUDY FACTORS
Study Factor Name
Study Factor Type
Study Factor Type Term Accession Number
Study Factor Type Term Source REF
STUDY ASSAYS
Study Assay Measurement Type	ecological observations
Study Assay Measurement Type Term Accession Number	""
Study Assay Measurement Type Term Source REF	""
Study Assay Technology Type	digital curation
Study Assay Technology Type Term Accession Number	OBI:0302914
Study Assay Technology Type Term Source REF	OBI
Study Assay Technology Platform	""
Study Assay File Name	a_assay_McNally.txt
STUDY PROTOCOLS
Study Protocol Name	NASA LIS	FLDAS Land Surface Models and Parameters	Meteorological Inputs	Sub-daily Disaggregation of Rainfall	FLDAS Model Configuration and Outputs	Soil Moisture Percentiles
Study Protocol Type	protocol	protocol	protocol	information processor function	data representational model	information processor function
Study Protocol Type Term Accession Number	OBI:0000272	OBI:0000272	OBI:0000272	OBI:0000392	OBI:0000658	OBI:0000392
Study Protocol Type Term Source REF	OBI	OBI	OBI	OBI	OBI	OBI
Study Protocol Description						
Study Protocol URI	""	""	""	""	""	""
Study Protocol Version						
Study Protocol Parameters Name	""	""	""	""	""	""
Study Protocol Parameters Name Term Accession Number	""	""	""	""	""	""
Study Protocol Parameters Name Term Source REF	""	""	""	""	""	""
Study Protocol Components Name	""	""	""	""	""	""
Study Protocol Components Type	""	""	""	""	""	""
Study Protocol Components Type Term Accession Number	""	""	""	""	""	""
Study Protocol Components Type Term Source REF	""	""	""	""	""	""
STUDY CONTACTS
Study Person Last Name	McNally	Arsenault	Kumar	Shukla	Peterson	Wang	Funk	Peters-Lidard	Verdin
Study Person First Name	Amy	Kristi	Sujay	Shraddhanand	Pete	Shugong	Chris	Christa D.	James P.
Study Person Mid Initials									
Study Person Email	amy.l.mcnally@nasa.gov	""	""	""	""	""	""	""	""
Study Person Phone									
Study Person Fax									
Study Person Address									
Study Person Affiliation	University of Maryland Earth Systems Science Interdisciplinary Center, College Park, Maryland 20740, USA	NASA Goddard Space Flight Center, Greenbelt, Maryland 20771, USA	NASA Goddard Space Flight Center, Greenbelt, Maryland 20771, USA	University of California Santa Barbara, Department of Geography and Climate Hazards Group, Santa Barbara, California 93106, USA	University of California Santa Barbara, Department of Geography and Climate Hazards Group, Santa Barbara, California 93106, USA	NASA Goddard Space Flight Center, Greenbelt, Maryland 20771, USA	University of California Santa Barbara, Department of Geography and Climate Hazards Group, Santa Barbara, California 93106, USA	NASA Goddard Space Flight Center, Greenbelt, Maryland 20771, USA	U.S. Geological Survey (USGS) Earth Resources Observation and Science (EROS) Center, Sioux Falls, South Dakota 57105, USA
Study Person Roles									
Study Person Roles Term Accession Number									
Study Person Roles Term Source REF									
Comment[Study Person ORCID]	0000-0001-7094-7599							0000-0003-1255-2876	
Comment[Funder]									
Comment[FundRef ID]									
Comment[Funder Term Source REF]									
Comment[Grant Identifier]									
