# Supplementary material for: A land data assimilation system for sub-Saharan Africa food and water security applications
Source: Sci Data. 2017 Feb 14;4:170012. doi: 10.1038/sdata.2017.12 (PMC5308203; doi:10.1038/sdata.2017.12)
Supplement: Supplementary file 1 [file sdata201712-isa1.zip › s_study_McNally.txt]

Source Name	Comment[dataset URL]	Characteristics[geographical location]	Term Source REF	Term Accession Number	Characteristics[environment type]	Term Source REF	Term Accession Number	Characteristics[Southernmost latitude]	Unit	Term Source REF	Term Accession Number	Characteristics[Northernmost latitude]	Unit	Term Source REF	Term Accession Number	Characteristics[Westernmost longitude]	Unit	Term Source REF	Term Accession Number	Characteristics[Easternmost longitude]	Unit	Term Source REF	Term Accession Number	Characteristics[spatial resolution]	Unit	Term Source REF	Term Accession Number	Characteristics[temporal resolution]	Unit	Term Source REF	Term Accession Number	Protocol REF	Sample Name
University of Maryland Vegetation Classification	http://glcf.umd.edu/data/landcover/	Earth			vegetation layer	ENVO	ENVO:01000355																	1000	meter	UO	UO:0000008	Static				NASA LIS	FLDAS
NCEP IGBP Vegetation Classification_MODIS	ftp://ftp.emc.ncep.noaa.gov/mmb/gcp/ldas/noahlsm/README	Earth			vegetation layer	ENVO	ENVO:01000355																	1000	meter	UO	UO:0000008	Static				NASA LIS	FLDAS
NCEP monthly albedo	ftp://ftp.emc.ncep.noaa.gov/mmb/gcp/sfcflds/test/fixed/README_albedo_gfrac.txt;	Earth			albedo																			0.144	degree	UO	UO:0000185	Monthly				NASA LIS	FLDAS
NCEP monthly green fraction	ftp://ftp.emc.ncep.noaa.gov/mmb/gcp/sfcflds/test/fixed/README_albedo_gfrac.txt; http://www.emc.ncep.noaa.gov/mmb/gcp/sfcimg/gfrac/index.html	Earth			vegetation layer	ENVO	ENVO:01000355																	0.144	degree	UO	UO:0000185	Monthly				NASA LIS	FLDAS
Boston University Leaf Area Index_AVHRR	http://cybele.bu.edu/modismisr/products/avhrr/avhrrlaifpar.html	Earth			vegetation layer	ENVO	ENVO:01000355																	1000	meter	UO	UO:0000008	Monthly				NASA LIS	FLDAS
Elevation Database from SRTM	http://www2.jpl.nasa.gov/srtm/	Earth			elevation	ENVO	ENVO:00000176																	30	second	UO	UO:0000010	Static				NASA LIS	FLDAS
FAO Harmonized World Soil Database	http://webarchive.iiasa.ac.at/Research/LUC/External-World-soil-database/HTML/index.html	Earth			soil	ENVO	ENVO:00001998																	30	second	UO	UO:0000010	Static				NASA LIS	FLDAS
Variable Infiltration Capacity_VIC4.1.2	http://www.hydro.washington.edu/Lettenmaier/Models/VIC/Documentation/TechnicalNotes/Modes.shtml	Earth			hydrological process	ENVO	ENVO:02500031																									FLDAS Land Surface Models and Parameters	FLDAS
Noah Land Surface Model	http://www.rap.ucar.edu/research/land/technology/lsm.php	Earth			land	ENVO	ENVO:01000635																									FLDAS Land Surface Models and Parameters	FLDAS
NCEP Global Data Assimilation System_GDAS	http://www.emc.ncep.noaa.gov/index.php?branch=GFS	Earth			atmosphere	ENVO	ENVO:01000267																	Gaussian, time varying. Currently lat/long ~0.205°	degree	UO	UO:0000185	3	hour	UO	UO:0000032	Meteorological Inputs	FEWS NET
NASA Modern Era Reanalysis_MERRA2	https://gmao.gsfc.nasa.gov/reanalysis/MERRA-2/	Earth			atmosphere	ENVO	ENVO:01000267																	0.5° latitude × 0.625° longitude	degree	UO	UO:0000185	1	hour	UO	UO:0000032	Meteorological Inputs	FEWS NET
NOAA CPC Africa Rainfall Estimation Algorithm v2_RFE2	http://www.cpc.noaa.gov/products/international/data.shtml	Sub-Saharan Africa	GAZ	GAZ:00000587	hydrological precipitation process	ENVO	ENVO:01000703	-40	degree	UO	UO:0000185	40	degree	UO	UO:0000185	-20	degree	UO	UO:0000185	55	degree	UO	UO:0000185	lat/lon, 0.1°	degree	UO	UO:0000185	1	day	UO	UO:0000033	Meteorological Inputs	FEWS NET
Climate Hazards Group InfraRed Precipitation with Station data_CHIRPS	http://chg.geog.ucsb.edu/data/chirps/	Earth			hydrological precipitation process	ENVO	ENVO:01000703	-50	degree	UO	UO:0000185	50	degree	UO	UO:0000185	-180	degree	UO	UO:0000185	180	degree	UO	UO:0000185	lat/lon, 0.05°	degree	UO	UO:0000185	1	day	UO	UO:0000033	Meteorological Inputs	FEWS NET
