# Supplementary material for: A land data assimilation system for sub-Saharan Africa food and water security applications
Source: Sci Data. 2017 Feb 14;4:170012. doi: 10.1038/sdata.2017.12 (PMC5308203; doi:10.1038/sdata.2017.12)
Supplement: Supplementary file 1 [file sdata201712-isa1.zip › a_assay_McNally.txt]

Sample Name	Protocol REF	Protocol REF	Protocol REF	Assay Name	Raw Data File	Comment[Data Repository]	Comment[Data Record Accession]	Comment[Data Record URI]
FLDAS	Sub-daily Disaggregation of Rainfall	FLDAS Model Configuration and Outputs	Soil Moisture Percentiles	FLDAS_NOAH01_A_EA_M	FLDAS_NOAH01_A_EA_M	NASA Goddard Earth Sciences Data and Information Services Center	doi:10.5067/J36A1H1TWN1T	http://dx.doi.org/10.5067/J36A1H1TWN1T
FLDAS	Sub-daily Disaggregation of Rainfall	FLDAS Model Configuration and Outputs	Soil Moisture Percentiles	FLDAS_NOAH01_A_SA_M	FLDAS_NOAH01_A_SA_M	NASA Goddard Earth Sciences Data and Information Services Center	doi:10.5067/AR7NJ3IYBVM7	http://dx.doi.org/10.5067/AR7NJ3IYBVM7
FLDAS	Sub-daily Disaggregation of Rainfall	FLDAS Model Configuration and Outputs	Soil Moisture Percentiles	FLDAS_NOAH01_A_WA_M	FLDAS_NOAH01_A_WA_M	NASA Goddard Earth Sciences Data and Information Services Center	doi:10.5067/CQ7NJRGZV7T9	http://dx.doi.org/10.5067/CQ7NJRGZV7T9
FLDAS	Sub-daily Disaggregation of Rainfall	FLDAS Model Configuration and Outputs	Soil Moisture Percentiles	FLDAS_NOAH01_C_EA_M	FLDAS_NOAH01_C_EA_M	NASA Goddard Earth Sciences Data and Information Services Center	doi:10.5067/XLNQ30KMZVHX	http://dx.doi.org/10.5067/XLNQ30KMZVHX
FLDAS	Sub-daily Disaggregation of Rainfall	FLDAS Model Configuration and Outputs	Soil Moisture Percentiles	FLDAS_NOAH01_C_SA_M	FLDAS_NOAH01_C_SA_M	NASA Goddard Earth Sciences Data and Information Services Center	doi:10.5067/8LPWNKCBUDA6	http://dx.doi.org/10.5067/8LPWNKCBUDA6
FLDAS	Sub-daily Disaggregation of Rainfall	FLDAS Model Configuration and Outputs	Soil Moisture Percentiles	FLDAS_NOAH01_C_WA_M	FLDAS_NOAH01_C_WA_M	NASA Goddard Earth Sciences Data and Information Services Center	doi:10.5067/XR8B8Y58OVV9	http://dx.doi.org/10.5067/XR8B8Y58OVV9
FLDAS	Sub-daily Disaggregation of Rainfall	FLDAS Model Configuration and Outputs	Soil Moisture Percentiles	FLDAS_VIC025_A_EA_M	FLDAS_VIC025_A_EA_M	NASA Goddard Earth Sciences Data and Information Services Center	doi:10.5067/BIF2EPDNHD4V	http://dx.doi.org/10.5067/BIF2EPDNHD4V
FLDAS	Sub-daily Disaggregation of Rainfall	FLDAS Model Configuration and Outputs	Soil Moisture Percentiles	FLDAS_VIC025_A_SA_M	FLDAS_VIC025_A_SA_M	NASA Goddard Earth Sciences Data and Information Services Center	doi:10.5067/RS9NFRACQ33N	http://dx.doi.org/10.5067/RS9NFRACQ33N
FLDAS	Sub-daily Disaggregation of Rainfall	FLDAS Model Configuration and Outputs	Soil Moisture Percentiles	FLDAS_VIC025_A_WA_M	FLDAS_VIC025_A_WA_M	NASA Goddard Earth Sciences Data and Information Services Center	doi:10.5067/FRUFXGQHNYQB	http://dx.doi.org/10.5067/FRUFXGQHNYQB
FLDAS	Sub-daily Disaggregation of Rainfall	FLDAS Model Configuration and Outputs	Soil Moisture Percentiles	FLDAS_VIC025_C_EA_M	FLDAS_VIC025_C_EA_M	NASA Goddard Earth Sciences Data and Information Services Center	doi:10.5067/OMUF7M783R89	http://dx.doi.org/10.5067/OMUF7M783R89
FLDAS	Sub-daily Disaggregation of Rainfall	FLDAS Model Configuration and Outputs	Soil Moisture Percentiles	FLDAS_VIC025_C_SA_M	FLDAS_VIC025_C_SA_M	NASA Goddard Earth Sciences Data and Information Services Center	doi:10.5067/8YWIDP9CZ2KS	http://dx.doi.org/10.5067/8YWIDP9CZ2KS
FLDAS	Sub-daily Disaggregation of Rainfall	FLDAS Model Configuration and Outputs	Soil Moisture Percentiles	FLDAS_VIC025_C_WA_M	FLDAS_VIC025_C_WA_M	NASA Goddard Earth Sciences Data and Information Services Center	doi:10.5067/7E2VFYF8BYGY	http://dx.doi.org/10.5067/7E2VFYF8BYGY
